# Supplementary material for: Physical Activity and Low Glycemic Index Mediterranean Diet: Main and Modification Effects on NAFLD Score. Results from a Randomized Clinical Trial
Source: Nutrients. 2020 Dec 28;13(1):66. doi: 10.3390/nu13010066 (PMC7823843; doi:10.3390/nu13010066)
Supplement: Supplementary file 1 [file nutrients-13-00066-s001.zip]

Archive with 2 entries (2 files):
- nutrients-1053716 - Supplementary S1 - Detailed Information about Control Diet.pdf
- nutrients-1053716 - Supplementary S2 - Detailed information about LGIMD.pdf
